# Supplementary material for: AI-Driven Quantitative Dental Imaging: A Clinical Framework for Assessing Root Resorption Across Treatment Modalities
Source: Dent J (Basel). 2026 Jun 25;14(7):392. doi: 10.3390/dj14070392 (PMC13409048; doi:10.3390/dj14070392)
Supplement: Supplementary file 1 [file dentistry-14-00392-s001.zip]

Archive with 1 entries (1 files):
- dentistry-4314598-supplementary.pdf
